# Supplementary material for: Metal-Formate Framework Stiffening and Its Relevance to Phase Transition Mechanism
Source: Materials (Basel). 2021 Oct 16;14(20):6150. doi: 10.3390/ma14206150 (PMC8537347; doi:10.3390/ma14206150)
Supplement: Supplementary file 1 [file materials-14-06150-s001.zip]

Archive with 1 entries (1 files):
- materials-1411328-supplementary.pdf
